# Supplementary material for: The detection of cryptic Plasmodium infection among villagers in Attapeu province, Lao PDR
Source: PLoS Negl Trop Dis. 2017 Dec 20;11(12):e0006148. doi: 10.1371/journal.pntd.0006148 (PMC5754130; doi:10.1371/journal.pntd.0006148)
Supplement: S2 Table — (XLSX) [file pntd.0006148.s003.xlsx]

## Sheet: Sheet1
S2 Table. Socio-demographic data of the participants in each village.
District	Village	No. of Participants	Age Median (Range)	Ethnicity		Religion		Occupation		Education
Xaysettha	Don Ngew	132	13 (1-90)	Lao Loum	1	Buddhism	35	Agriculture	55	No grade completed	91
				Lao Theung	130	Christianity	1	Student	51	Primary Grade	33
				No data	1	Traditional Animism	95	Children	24	Secondary Grade	8
						Other	1	Trader	1
								Soldier	1
	Hard Sun	120	35 (15-90)	Lao Loum	27	Buddhism	38	Agriculture	115	No grade completed	69
				Lao Theung	93	Traditional Animism	82	Student	2	Primary Grade	39
								Housewife	3	Secondary Grade	10
										High School	2
Phouvong	Vong Say	107	24 (0-78)	Lao Loum	3	Buddhism	3	Agriculture	64	No grade completed	73
				Lao Theung	104	Christianity	1	Student	23	Primary Grade	27
						Traditional Animism	103	Children	10	Secondary Grade	4
								Soldier	1	High School	3
								Housewife	6
								Teacher	3
	Ta Oum	104	20 (5-75)	Lao Loum	5	Buddhism	5	Agriculture	58	No grade completed	72
				Lao Theung	99	Christianity	1	Student	33	Primary Grade	27
						Traditional Animism	98	Children	8	Secondary Grade	3
								Soldier	1	High School	2
								Housewife	3
								Teacher	1
Sanamxay	Hard Sai Soung	102	24 (3-65)	Lao Loum	1	Traditional Animism	102	Agriculture	83	No grade completed	60
				Lao Theung	101			Student	12	Primary Grade	39
								Children	7	Secondary Grade	1
										High School	2
	Som Poi	154	23 (3-75)			Buddhism	153	Agriculture	97	No grade completed	45
						Traditional Animism	1	Student	39	Primary Grade	75
								Children	5	Secondary Grade	21
								Trader	1	High School	13
								Soldier	7
								Housewife	1
								Teacher	4
