# Supplementary material for: The detection of cryptic Plasmodium infection among villagers in Attapeu province, Lao PDR
Source: PLoS Negl Trop Dis. 2017 Dec 20;11(12):e0006148. doi: 10.1371/journal.pntd.0006148 (PMC5754130; doi:10.1371/journal.pntd.0006148)
Supplement: S3 Table — (XLSX) [file pntd.0006148.s004.xlsx]

## Sheet: Table 3
S3 Table. Summary of socio-demographic and clinical data of the 47 participants PCR-positive for malaria.
Sample ID	Collection Date (Year, Month, Day)	District	Village	Age	Gender	Occupation	Education	Marital status	Religion	Ethnicity	Body temp. (°C)	Symptoms	Start symptoms before survey	Malaria self-treatment	Drug name	Malaria past episodes	ITBN	Microscopy		RDT		Real-time PCR
																		Pf	Pv	Pf	Pv	Pf	Pv
XH-005	2015/5/12	Xaysettha	Hard Sun	60	Male	Agriculture	No grade completed	Married	Buddhism	Lao Loum	36.6	None		None		No data	Use						+
PV-001	2015/5/13	Phouvong	Vong Say	27	Male	Agriculture	No grade completed	Married	Traditional Animism	Lao Theung	36.5	None		Antimalarial drug	Coartem	>5 times	Use	+		+		+
PV-017	2015/5/13	Phouvong	Vong Say	26	Male	Agriculture	No grade completed	Married	Traditional Animism	Lao Theung	36	Fever	3 days before	None		No data	Use		+		+		+
PV-021	2015/5/13	Phouvong	Vong Say	35	Male	Soldier	Secondary Grade	Married	Traditional Animism	Lao Theung	36.4	None		Antimalarial drug	No data	Twice	Use						+
PV-043	2015/5/13	Phouvong	Vong Say	45	Female	Agriculture	No grade completed	Married	Traditional Animism	Lao Theung	36.3	None		Antimalarial drug	No data	3 times	Use						+
PV-066	2015/5/13	Phouvong	Vong Say	24	Male	Agriculture	Primary Grade	Married	Traditional Animism	Lao Theung	36.6	Fever	>3 days before	Antimalarial drug	No data	3 times	Use						+
PV-068	2015/5/13	Phouvong	Vong Say	47	Male	Agriculture	No grade completed	Married	Traditional Animism	Lao Theung	37.1	Fever	>3 days before	Antimalarial drug	No data	Once	Use						+
PV-087	2015/5/13	Phouvong	Vong Say	41	Male	Agriculture	No grade completed	Married	Traditional Animism	Lao Theung	36.7	Other	>3 days before	Antimalarial drug	No data	3 times	Use					+
PV-093	2015/5/13	Phouvong	Vong Say	14	Male	Student	No grade completed	Never married	Traditional Animism	Lao Theung	36.9	None		None		No data	Use						+
PT-014	2015/5/14	Phouvong	Ta Oum	40	Female	Agriculture	No grade completed	Married	Traditional Animism	Lao Theung	36.9	None		None		No data	Use						+
PT-015	2015/5/14	Phouvong	Ta Oum	8	Female	Student	No grade completed	Never married	Traditional Animism	Lao Theung	37.6	Fever	2 days before	None		No data	Use						+
PT-042	2015/5/14	Phouvong	Ta Oum	11	Female	Student	No grade completed	Never married	Traditional Animism	Lao Theung	37.3	None		None		No data	Use						+
PT-057	2015/5/14	Phouvong	Ta Oum	35	Male	Agriculture	No grade completed	Married	Traditional Animism	Lao Theung	37.1	None		Antimalarial drug	No data	>5 times	Use						+
PT-080	2015/5/14	Phouvong	Ta Oum	75	Male	Agriculture	No grade completed	Married	Traditional Animism	Lao Theung	36.4	None		None		No data	Use					+
PT-085	2015/5/14	Phouvong	Ta Oum	6	Male	Child	No grade completed	Never married	Traditional Animism	Lao Theung	36.5	None		Antimalarial drug	No data	3 times	Use					+
PT-092	2015/5/14	Phouvong	Ta Oum	12	Male	Student	No grade completed	Never married	Traditional Animism	Lao Theung	37.4	None		Antimalarial drug	No data	3 times	Not use					+	+
SH-003	2015/5/15	Sanamxay	Hard Sai Soung	6	Male	Child	No grade completed	Never married	Traditional Animism	Lao Theung	37.2	None		Antimalarial drug	No data	3 times	Use						+
SH-048	2015/5/15	Sanamxay	Hard Sai Soung	33	Male	Agriculture	Primary Grade	Married	Traditional Animism	Lao Theung	36.5	None		Antimalarial drug	No data	3 times	Use						+
SH-071	2015/5/15	Sanamxay	Hard Sai Soung	45	Male	Agriculture	No grade completed	Married	Traditional Animism	Lao Theung	37	None		None		No data	Use						+
SH-074	2015/5/15	Sanamxay	Hard Sai Soung	45	Male	Agriculture	No grade completed	Married	Traditional Animism	Lao Theung	36.5	Fever, shivering, nausea	3 days before	Antimalarial drug	No data	3 times	Use						+
SH-098	2015/5/15	Sanamxay	Hard Sai Soung	41	Female	Agriculture	No grade completed	Married	Traditional Animism	Lao Theung	36.6	None		None		No data	Use						+
SS-001	2015/5/16	Sanamxay	Som Poi	22	Male	Soldier	High School	Never married	Traditional Animism	Lao Theung	36.9	None		Antimalarial drug	No data	>5 times	Use						+
SS-002	2015/5/16	Sanamxay	Som Poi	23	Male	Soldier	High School	Never married	Buddhism	Lao Loum	36.6	None		Antimalarial drug	No data	Twice	Use		+		+		+
SS-003	2015/5/16	Sanamxay	Som Poi	34	Male	Agriculture	Secondary Grade	Married	Buddhism	Lao Loum	36.7	None		Antimalarial drug	No data	>5 times	Use						+
SS-018	2015/5/16	Sanamxay	Som Poi	22	Male	Agriculture	Secondary Grade	Married	Buddhism	Lao Loum	36.3	None		Antimalarial drug	No data	3 times	Use						+
SS-019	2015/5/16	Sanamxay	Som Poi	22	Male	Agriculture	No grade completed	Never married	Buddhism	Lao Loum	36.7	None		Antimalarial drug	No data	Twice	Use						+
SS-020	2015/5/16	Sanamxay	Som Poi	14	Male	Agriculture	No grade completed	Never married	Buddhism	Lao Loum	37	None		None		No data	Use						+
SS-029	2015/5/16	Sanamxay	Som Poi	15	Male	Student	Primary Grade	Never married	Buddhism	Lao Loum	36.7	None		None		No data	Use						+
SS-039	2015/5/16	Sanamxay	Som Poi	22	Male	Agriculture	No grade completed	Married	Buddhism	Lao Loum	36.9	None		None		No data	Use			+		+	+
SS-041	2015/5/16	Sanamxay	Som Poi	30	Male	Agriculture	Primary Grade	Married	Buddhism	Lao Loum	36.8	None		None		No data	Not use						+
SS-043	2015/5/16	Sanamxay	Som Poi	18	Male	Student	Secondary Grade	Never married	Buddhism	Lao Loum	36.8	None		Antimalarial drug	No data	3 times	Use				+		+
SS-045	2015/5/16	Sanamxay	Som Poi	24	Male	Soldier	High School	Married	Buddhism	Lao Loum	37.1	None		None		No data	Not use						+
SS-046	2015/5/16	Sanamxay	Som Poi	30	Male	Agriculture	High School	Married	Buddhism	Lao Loum	36.5	None		Antimalarial drug	No data	>5 times	Use						+
SS-052	2015/5/16	Sanamxay	Som Poi	29	Male	Agriculture	Primary Grade	Never married	Buddhism	Lao Loum	36.6	Fever	>3 days before	Antimalarial drug	No data	>5 times	Use						+
SS-065	2015/5/16	Sanamxay	Som Poi	42	Female	Agriculture	No grade completed	Married	Buddhism	Lao Loum	36.8	Fever, shivering	>3 days before	Antimalarial drug	No data	>5 times	Use						+
SS-068	2015/5/16	Sanamxay	Som Poi	16	Male	Agriculture	No grade completed	Never married	Buddhism	Lao Loum	36.2	Fever, shivering, nausea	>3 days before	Antimalarial drug	No data	Twice	Use						+
SS-073	2015/5/16	Sanamxay	Som Poi	17	Male	Agriculture	No grade completed	Never married	Buddhism	Lao Loum	37	Fever, shivering	>3 days before	Antimalarial drug	No data	Twice	Use						+
SS-075	2015/5/16	Sanamxay	Som Poi	41	Male	Agriculture	Primary Grade	Married	Buddhism	Lao Loum	36.3	Fever, shivering, nausea	>3 days before	Antimalarial drug	No data	Twice	Use						+
SS-079	2015/5/16	Sanamxay	Som Poi	13	Male	Student	Primary Grade	Never married	Buddhism	Lao Loum	36.7	None		None		No data	Use						+
SS-090	2015/5/16	Sanamxay	Som Poi	23	Male	Soldier	High School	Never married	Buddhism	Lao Loum	36.6	Fever, shivering, nausea	>3 days before	Antimalarial drug	No data	Once	Not use						+
SS-091	2015/5/16	Sanamxay	Som Poi	46	Male	Agriculture	Secondary Grade	Married	Buddhism	Lao Loum	36.8	None		None		No data	Use						+
SS-100	2015/5/16	Sanamxay	Som Poi	24	Male	Agriculture	Primary Grade	Married	Buddhism	Lao Loum	36.4	Fever, shivering, nausea	>3 days before	Antimalarial drug	No data	Twice	Not use						+
SS-116	2015/5/16	Sanamxay	Som Poi	57	Male	Agriculture	No grade completed	Married	Buddhism	Lao Loum	36.7	None		None		No data	Use						+
SS-131	2015/5/16	Sanamxay	Som Poi	33	Male	Agriculture	Primary Grade	Married	Buddhism	Lao Loum	36.9	None		None		No data	Use						+
SS-136	2015/5/16	Sanamxay	Som Poi	20	Male	Agriculture	Primary Grade	Married	Buddhism	Lao Loum	36.8	Fever, shivering	>3 days before	Antimalarial drug	No data	4 times	Use						+
SS-137	2015/5/16	Sanamxay	Som Poi	15	Male	Student	Secondary Grade	Never married	Buddhism	Lao Loum	36.9	Fever, shivering, nausea	No data	Antimalarial drug	No data	Once	Use						+
SS-142	2015/5/16	Sanamxay	Som Poi	35	Male	Agriculture	Primary Grade	Married	Buddhism	Lao Loum	36.9	None		None		No data	Use						+
RDT: malaria rapid diagnostic test, ITBN: insecticide-treated bed net, Pf: Plasmodium falciparum, Pv: P. vivax.
