# Supplementary material for: The detection of cryptic Plasmodium infection among villagers in Attapeu province, Lao PDR
Source: PLoS Negl Trop Dis. 2017 Dec 20;11(12):e0006148. doi: 10.1371/journal.pntd.0006148 (PMC5754130; doi:10.1371/journal.pntd.0006148)
Supplement: S4 Table — (XLSX) [file pntd.0006148.s005.xlsx]

## Sheet: Sheet1
S4 Table. Bivariate analyses to identify an association between variables and Plasmodium infections.
Variable		Total	Plasmodium positive	(%)	Chi-square test
Village		719	47	6.53686	0.000a
Done Ngew		132	0	0
Hard Sum		120	1	0.833333
Vong Say		107	8	7.47664
Ta Oum		104	7	6.73077
Hard Sai Soung		102	5	4.90196
Som Poi		154	26	16.8831
District		719	47	6.53686	0.000a
Xaysettha		252	1	0.396825
Phouvong		211	15	7.109
Sanamxay		256	31	12.1094
Gender (median = 24.0, SD = 16.6, p = 0.344d)
Gender		719	47	6.53686	0.000b
Female		383	6	1.56658
Male		336	41	12.2024
Occupation		719	47	6.53686	0.000a
Agriculture		472	32	6.77966
Student		160	8	5
Children		54	2	3.7037
Trader		2	0	0
Soldier		10	5	50
Housewife		13	0	0
Teacher		8	0	0
Education		719	47	6.53686
No grade completed		410	25	6.09756	0.003a
Primary School		240	11	4.58333
Secondary School		47	6	12.766
High school		22	5	22.7273
Marital status		718	47	6.54596	0.931a
Never married		288	18	6.25
Married		425	29	6.82353
Divorced		4	0	0
Widowed		1	0	0
Religion		719	47	6.53686	0.007a
Buddhism		234	26	11.1111
Christianity		3	0	0
Traditional animism		481	21	4.3659
Other		1	0	0
Ethnicity		718	47	6.54596	0.000b
Lao Loum		189	26	13.7566
Lao Theung		529	21	3.96975
Lao Soung		0	0	0
Other		0	0	0
Body temperature (average = 36.8°C, SD = 0.34, p = 0.992d)
Symptoms		719	15	2.08623	0.024a
Nothing		494	0	0
Fever		129	5	3.87597
Shivering		5	0	0
Stomach ache		2	0	0
Diarrhea		1	0	0
Anemia		39	1	2.5641
Fever+shivering		11	3	27.2727
Fever+shivering+nausea		38	6	15.7895
Start symptoms before survey		224	14	6.25	0.011a
Today		14	0	0
Yesterday		23	0	0
2 days before		41	1	2.43902
3 days before		56	1	1.78571
≥ 3 days ago		90	12	13.3333
Malaria treatment		712	47	6.60112	0.001b
No treatment		453	19	4.19426
Anti-malarial drug		259	28	10.8108
Traditional medicine		0	0	0
Other		0	0	0
Past malaria episodes		257	28	10.8949	0.009a
First time		3	0	0
1 time		83	3	3.61446
2 times		73	7	9.58904
3 times		48	10	20.8333
4 times		20	1	5
≥ 5 times		30	7	23.3333
ITBN use		718	47	6.54596	0.132a
Yes		676	42	6.21302
No		42	5	11.9048
Depends on case		0	0	0
RDT		719	47	6.53686	0.000a
Negative		714	42	5.88235
Pf+		2	2	100
Pv+		3	3	100
Smear		719	47	6.53686	0.000a
Negative		716	44	6.14525
Pf+		1	1	100
Pv+		2	2	100
PCR		719	47	6.53686	0.000a
Negative		672	0	0
Pf+		4	4	100
Pv+		41	41	100
Mix Pf+ and Pv+		2	2	100
a Chi-square test, b Fisher’s exact test, c Mantel-Haenszel, d Independent t-test)
ITBN: insecticide-treated bed net, RDT: malaria rapid diagnostic test, Pf+: Plasmodium falciparum positive, Pv+: P. vivax positive.
