# Supplementary material for: The detection of cryptic Plasmodium infection among villagers in Attapeu province, Lao PDR
Source: PLoS Negl Trop Dis. 2017 Dec 20;11(12):e0006148. doi: 10.1371/journal.pntd.0006148 (PMC5754130; doi:10.1371/journal.pntd.0006148)
Supplement: S5 Table — (XLSX) [file pntd.0006148.s006.xlsx]

## Sheet: Sheet1
S5 Table. Multivariate logistic regression analyses to identify risk factors for cryptic Plasmodium infections.
Status		Univariate analysis				Multivariate analysis
		OR	95% CI	p		AOR	95% CI	p
Village	Others	1				-
	Som Poi	0.76	0.22–2.62	0.659		-	-	-
Gender	Female	1				1
	Male	1.01	0.17–6.65	0.936		2.02	0.10–39.40	0.642
Occupation	Others	1				1
	Soldier	2	0.20–19.60	0.552		13.2	0.60–292.00	0.102
Education	Lower than Secondary School	1				-
	Equal to or higher than Secondary School	2.54	0.48–14.00	0.275		-	-	-
Religion	Buddhism	1				-
	Traditional animism	1.32	0.38–4.60	0.659		-	-	-
Ethnicity	Lao Theung	1				-
	Lao Loum	0.76	0.22–2.63	0.659		-	-	-
ITBN use	Yes	1				-
	No	1.49	0.22–9.99	0.683		-	-	-
Malaria past episode	≤ 2 times	1				1
	≥ 3 times	4.67	0.88–24.80	0.071		12.66	1.21–132.00	0.034
